# Supplementary material for: Assessment of Uptake, Accumulation and Degradation of Paracetamol in Spinach (Spinacia oleracea L.) under Controlled Laboratory Conditions
Source: Plants (Basel). 2022 Jun 21;11(13):1626. doi: 10.3390/plants11131626 (PMC9269112; doi:10.3390/plants11131626)
Supplement: Supplementary file 1 [file plants-11-01626-s001.zip]

Archive with 1 entries (1 files):
- Supplementary file- Revised V2.pdf
